# Supplementary material for: Somatically hypermutated antibodies isolated from SARS-CoV-2 Delta infected patients cross-neutralize heterologous variants
Source: Nat Commun. 2023 Feb 24;14:1058. doi: 10.1038/s41467-023-36761-0 (PMC9951844; doi:10.1038/s41467-023-36761-0)
Supplement: Supplementary file 4 — Supplementary Data 1 [file 41467_2023_36761_MOESM4_ESM.xlsx]

## Sheet: Supplementary Dataset 1
Supplementary Dataset 1: Characteristics of the 117 selected antibodies.
Antibody	ELISA(OD450)		Frequency	Isotype	Heavy chain			Light chain
	Delta-RBD	Delta-S1			V Gene	J Gene	SHM rate	V Gene	J Gene	SHM rate
YB9-92	0.7407	0.066	3	IGHG1	IGHV1-2	IGHJ6	0.0697674	IGKV1-5	IGKJ1	0.0282776
YB9-93	0.2893	0.1325	2	IGHG1	IGHV1-24	IGHJ4	0.10567	IGLV3-10	IGLJ3	0.0233766
YB9-94	0.0684	/	2	IGHG1	IGHV1-3	IGHJ5	0.15051	IGKV1-5	IGKJ1	0.0385604
YB9-95	0.1018	0.058	2	IGHG1	IGHV1-46	IGHJ5	0.0742574	IGLV3-1	IGLJ1	0.0570652
YB9-96	0.1512	0.0615	2	IGHG1	IGHV1-69D	IGHJ4	0.145363	IGKV2-28	IGKJ2	0.0275689
YB9-97	0.6024	0.1105	2	IGHG1	IGHV2-5	IGHJ4	0.08867	IGKV1-39	IGKJ1	0.0565553
YB9-98	0.4693	1.8925	1	IGHG1	IGHV2-70	IGHJ4	0.121287	IGKV1-27	IGKJ1	0.0411311
YB9-99	0.1287	0.086	5	IGHG1	IGHV3-15	IGHJ4	0.153374	IGLV2-14	IGLJ2	0.0803324
YB9-100	0.2024	0.0805	1	IGHG1	IGHV3-23	IGHJ6	0.476998	IGKV2-28	IGKJ1	0.0603015
YB9-101	0.5085	2.5135	1	IGHG1	IGHV3-23	IGHJ4	0.157895	IGLV3-10	IGLJ2	0.0441558
YB9-102	2.6638	2.7805	4	IGHG1	IGHV3-23	IGHJ4	0.0648379	IGKV1-12	IGKJ1	0.0231362
YB9-103	0.0887	/	2	IGHG1	IGHV3-30	IGHJ4	0.108312	IGKV4-1	IGKJ4	0.0175
YB9-104	0.3657	0.114	1	IGHG1	IGHV3-33	IGHJ4	0.182957	IGLV2-14	IGLJ2	0.0659341
YB9-105	0.3045	0.0895	1	IGHG1	IGHV3-33	IGHJ4	0.150376	IGLV3-21	IGLJ2	0.0597826
YB9-106	0.1981	2.663	1	IGHG1	IGHV3-33	IGHJ6	0.149758	IGKV3-20	IGKJ3	0.0259067
YB9-107	0.1337	0.074	1	IGHG1	IGHV3-33	IGHJ4	0.141058	IGKV2D-40	IGKJ4	0.0199005
YB9-108	0.9972	1.862	3	IGHG1	IGHV3-33	IGHJ2	0.133995	IGKV3-20	IGKJ1	0.0310881
YB9-109	0.0718	/	1	IGHG1	IGHV3-43	IGHJ4	0.133333	IGKV3-15	IGKJ2	0.0260417
YB9-110	0.1397	0.0655	1	IGHG1	IGHV3-48	IGHJ4	0.178571	IGKV1-33	IGKJ2	0.110256
YB9-111	0.0961	/	1	IGHG1	IGHV3-49	IGHJ5	0.166667	IGKV1-16	IGKJ2	0.0567568
YB9-112	2.6114	2.675	3	IGHG1	IGHV3-53	IGHJ6	0.0495049	IGKV1-9	IGKJ5	0.0102828
YB9-113	0.0559	/	1	IGHG1	IGHV3-7	IGHJ6	0.431884	IGLV2-23	IGLJ3	0.0582011
YB9-114	0.0582	/	1	IGHG1	IGHV3-7	IGHJ6	0.431884	IGLV2-14	IGLJ1	0.0725806
YB9-115	0.084	/	1	IGHG1	IGHV3-74	IGHJ4	0.13555	IGLV2-14	IGLJ1	0.0493151
YB9-116	0.0699	/	1	IGHG1	IGHV4-30-4	IGHJ5	0.202073	IGKV2D-28	IGKJ3	0.0678392
YB9-117	0.0628	/	1	IGHG1	IGHV4-34	IGHJ1	0.0716113	IGKV1-27	IGKJ4	0.0541237
YB9-118	0.0918	/	1	IGHG1	IGHV4-39	IGHJ5	0.315294	IGLV1-51	IGLJ2	0.028133
YB9-119	0.0756	/	2	IGHG1	IGHV4-39	IGHJ5	0.260664	IGKV1-8	IGKJ4	0.128655
YB9-120	2.8208	2.825	4	IGHG1	IGHV4-4	IGHJ4	0.120301	IGLV2-14	IGLJ2	0.0396825
YB9-121	0.0571	/	2	IGHG1	IGHV4-59	IGHJ5	0.136598	IGLV3-21	IGLJ2	0.0473538
YB9-122	0.0727	/	1	IGHG1	IGHV4-61	IGHJ4	0.130435	IGKV1-8	IGKJ2	0.12844
YB9-123	0.0713	/	3	IGHG1	IGHV5-51	IGHJ5	0.237226	IGKV1-9	IGKJ3	0.077135
YB12-182	0.0689	/	2	IGHG1	IGHV1-18	IGHJ4	0.0448878	IGLV2-23	IGLJ1	0.010582
YB12-183	0.0639	/	3	IGHG1	IGHV1-18	IGHJ3	0.0248139	IGKV3-15	IGKJ1	0.0130548
YB12-184	0.0973	/	2	IGHG1	IGHV1-24	IGHJ6	0.0228426	IGLV4-69	IGLJ3	0.0251889
YB12-185	0.0662	/	2	IGHG1	IGHV3-15	IGHJ4	0.0916031	IGKV1-5	IGKJ2	0.0378378
YB12-186	0.1924	0.0545	1	IGHG1	IGHV3-21	IGHJ2	0.277778	IGLV3-19	IGLJ3	0.135294
YB12-187	2.6349	2.4895	2	IGHG1	IGHV3-21	IGHJ4	0.0349127	IGLV1-40	IGLJ2	0.0177665
YB12-188	0.0942	/	1	IGHG1	IGHV3-23	IGHJ5	0.510101	IGKV3-11	IGKJ4	0.0183246
YB12-189	0.0713	/	1	IGHG1	IGHV3-23	IGHJ3	0.238213	IGKV3-20	IGKJ2	0.0284238
YB12-190	0.0741	/	2	IGHG1	IGHV3-30	IGHJ6	0.0346535	IGLV1-40	IGLJ2	0.0329949
YB12-191	0.0967	/	1	IGHG1	IGHV3-33	IGHJ4	0.193939	IGKV1-16	IGKJ4	0.0489691
YB12-192	0.1051	0.0915	2	IGHG1	IGHV3-33	IGHJ4	0.0648379	IGKV3-20	IGKJ2	0.299479
YB12-193	0.0975	/	2	IGHG1	IGHV3-43	IGHJ6	0.185464	IGKV6-21	IGKJ2	0.0160428
YB12-194	0.1107	0.0625	1	IGHG1	IGHV3-53	IGHJ5	0.276808	IGKV3-15	IGKJ1	0.0156658
YB12-195	2.497	2.5645	2	IGHG1	IGHV3-53	IGHJ6	0.0301508	IGLV3-21	IGLJ2	0.0182768
YB12-196	2.6237	2.578	2	IGHG1	IGHV3-66	IGHJ4	0.106061	IGKV3-20	IGKJ2	0.0180879
YB12-197	2.6549	2.733	2	IGHG1	IGHV3-66	IGHJ4	0.101036	IGLV4-69	IGLJ3	0.0277078
YB12-198	0.3271	0.059	2	IGHG1	IGHV3-66	IGHJ2	0.0803859	IGKV3-20	IGKJ2	0.0620155
YB12-199	2.4158	0.0925	3	IGHG1	IGHV4-39	IGHJ1	0.118932	IGKV3-15	IGKJ1	0.0678851
YB12-200	1.1048	0.2895	2	IGHG1	IGHV4-59	IGHJ4	0.169192	IGKV1D-39	IGKJ3	0.0920716
YB12-201	2.3663	2.4735	2	IGHG1	IGHV4-59	IGHJ4	0.0502513	IGLV6-57	IGLJ2	0.0230179
YB12-202	2.5698	2.677	2	IGHG1	IGHV5-51	IGHJ4	0.104326	IGLV1-44	IGLJ3	0.0102302
YB12-203	2.5802	2.0585	4	IGHG1	IGHV6-1	IGHJ3	0.0240964	IGKV4-1	IGKJ2	0.0348259
YB13-204	2.5966	2.7035	2	IGHG1	IGHV1-2	IGHJ4	0.074813	IGLV3-19	IGLJ2	0.0213333
YB13-205	0.3851	0.0675	1	IGHG1	IGHV1-46	IGHJ5	0.133676	IGLV1-51	IGLJ3	0.0537084
YB13-206	0.9323	0.0725	2	IGHG1	IGHV1-69D	IGHJ4	0.123393	IGKV1-39	IGKJ1	0.0771208
YB13-207	2.6058	2.301	2	IGHG1	IGHV1-69D	IGHJ3	0.0744417	IGLV1-40	IGLJ3	0.0203046
YB13-208	2.5633	2.6425	2	IGHG1	IGHV2-5	IGHJ3	0.101266	IGLV3-25	IGLJ1	0.0186667
YB13-209	2.6371	2.7485	2	IGHG1	IGHV3-15	IGHJ4	0.0540541	IGKV1D-39	IGKJ2	0.0357143
YB13-210	0.0575	/	2	IGHG1	IGHV3-15	IGHJ6	0.0521327	IGKV1D-39	IGKJ2	0.0433673
YB13-211	0.0785	/	1	IGHG1	IGHV3-23	IGHJ4	0.27182	IGKV1D-39	IGKJ4	0.0435897
YB13-212	0.5201	0.0655	2	IGHG1	IGHV3-23	IGHJ4	0.0573566	IGKV1-5	IGKJ1	0.0411311
YB13-213	0.0798	/	3	IGHG1	IGHV3-30	IGHJ5	0.0547264	IGKV3-15	IGKJ1	0.0417755
YB13-214	1.6201	0.054	1	IGHG1	IGHV3-33	IGHJ4	0.196429	IGLV2-14	IGLJ1	0.0675676
YB13-215	1.733	0.055	2	IGHG1	IGHV3-33	IGHJ3	0.084788	IGKV1D-39	IGKJ3	0.0332481
YB13-216	2.5997	2.524	2	IGHG1	IGHV3-33	IGHJ4	0.0776942	IGKV1D-39	IGKJ1	0.0179028
YB13-217	2.717	2.6165	2	IGHG1	IGHV3-33	IGHJ6	0.0745192	IGLV1-44	IGLJ1	0.0282051
YB13-218	0.1949	0.056	2	IGHG1	IGHV3-43	IGHJ4	0.121588	IGLV2-23	IGLJ2	0.0608466
YB13-219	0.9687	0.056	1	IGHG1	IGHV3-48	IGHJ1	0.187661	IGLV1-51	IGLJ2	0.0614525
YB13-220	0.0603	/	2	IGHG1	IGHV3-53	IGHJ4	0.114058	IGKV3-20	IGKJ1	0.0440415
YB13-221	2.7912	2.5975	1	IGHG1	IGHV3-66	IGHJ3	0.0575	IGKV1-5	IGKJ1	0.0257069
YB13-222	0.0805	/	2	IGHG1	IGHV4-30-4	IGHJ6	0.0583942	IGLV3-21	IGLJ2	0.00522193
YB13-223	0.7082	0.087	2	IGHG1	IGHV4-34	IGHJ2	0.0471698	IGKV1D-39	IGKJ2	0.0612245
YB13-224	0.1784	0.4335	2	IGHG1	IGHV5-51	IGHJ3	0.0843672	IGLV2-14	IGLJ3	0.0657534
YB13-225	0.0891	/	2	IGHG1	IGHV5-51	IGHJ3	0.0669975	IGLV4-69	IGLJ2	0.0554156
YB13-226	0.0733	/	3	IGHG1	IGHV7-4-1	IGHJ4	0.0953608	IGKV3-11	IGKJ3	0.0313316
YB13-227	0.0728	/	2	IGHG1	IGHV7-4-1	IGHJ6	0.0456731	IGLV1-47	IGLJ3	0.033419
YB9-257	0.1711	0.2696	1	IGHG1	IGHV3-23	IGHJ6	0.136816	IGKV3-20	IGKJ4	0.0233766
YB9-258	3.9067	3.5282	1	IGHG1	IGHV3-53	IGHJ4	0.0477387	IGKV1-12	IGKJ4	0.0335052
YB9-259	0.093	0.0685	1	IGHG1	IGHV3-53	IGHJ1	0.0441558	IGLV1-47	IGLJ2	0.0308483
YB9-260	0.0827	0.1049	1	IGHG1	IGHV4-4	IGHJ4	0.109415	IGLV2-23	IGLJ1	0.015873
YB12-261	0.1108	0.1189	1	IGHG1	IGHV3-21	IGHJ4	0.177945	IGKV3-20	IGKJ1	0.0259067
YB12-262	0.1244	0.1244	1	IGHG1	IGHV3-23	IGHJ2	0.172932	IGKV3-15	IGKJ3	0.0156658
YB12-263	0.1726	2.7425	2	IGHG1	IGHV3-33	IGHJ6	0.0325	IGLV2-14	IGLJ2	0.0204082
YB12-264	0.2424	0.0801	1	IGHG1	IGHV3-53	IGHJ6	0.0532688	IGLV3-1	IGLJ2	0.0271003
YB12-265	0.3789	0.0732	1	IGHG1	IGHV3-53	IGHJ6	0.05	IGKV1-NL1	IGKJ3	0.00543478
YB12-266	3.8782	3.3411	1	IGHG1	IGHV3-53	IGHJ6	0.04	IGKV1-9	IGKJ4	0.0154639
YB12-267	3.7177	3.6164	1	IGHG1	IGHV3-53	IGHJ6	0.0377834	IGLV1-44	IGLJ1	0.285714
YB12-268	0.1377	1.2595	1	IGHG1	IGHV3-53	IGHJ3	0.0375	IGLV2-23	IGLJ3	0.015873
YB12-269	3.3495	3.3537	1	IGHG1	IGHV3-66	IGHJ6	0.104046	IGLV1-40	IGLJ1	0.0456853
YB12-270	0.1616	0.0973	1	IGHG1	IGHV3-66	IGHJ4	0.0351759	IGLV3-25	IGLJ3	0.00533333
YB12-271	0.0821	1.6871	1	IGHG1	IGHV4-4	IGHJ3	0.104218	IGKV1-12	IGKJ3	0.0745501
YB12-272	0.0442	0.0435	2	IGHG1	IGHV4-59	IGHJ6	0.0411622	IGKV2D-29	IGKJ4	0.0377834
YB12-273	0.0523	0.0782	1	IGHG1	IGHV5-51	IGHJ4	0.042394	IGLV3-10	IGLJ2	0.00519481
YB12-274	3.9113	3.4623	1	IGHG1	IGHV5-51	IGHJ5	0.029703	IGKV3-20	IGKJ1	0.0129534
YB13-275	3.5982	3.295	1	IGHG1	IGHV2-5	IGHJ3	0.116456	IGLV3-25	IGLJ1	0.048
YB13-276	3.3892	3.4424	2	IGHG1	IGHV3-15	IGHJ3	0.00488998	IGKV1D-39	IGKJ2	0.012987
YB13-277	0.0428	0.0406	1	IGHG1	IGHV3-33	IGHJ4	0.178571	IGLV8-61	IGLJ3	0.0292553
YB13-279	0.1015	0.1477	1	IGHG1	IGHV3-66	IGHJ6	0.0532688	IGKV3-20	IGKJ3	0.0129534
YB13-280	0.1405	3.2503	1	IGHG1	IGHV4-4	IGHJ5	0.118252	IGKV3-15	IGKJ2	0.0390625
YB13-281	3.5384	3.5138	2	IGHG1	IGHV3-21	IGHJ6	0.0170732	IGLV1-40	IGLJ3	0.0152284
YB12-288	0.1092	2.3572	1	IGHG1	IGHV2-5	IGHJ5	0.132678	IGKV3-11	IGKJ2	0.0208333
YB12-289	0.0895	0.2853	1	IGHG1	IGHV2-5	IGHJ4	0.126582	IGLV4-60	IGLJ1	0.05
YB13-291	3.805	3.537	1	IGHG1	IGHV2-5	IGHJ3	0.101266	IGLV3-25	IGLJ1	0.0346667
YB13-292	3.4522	3.4089	1	IGHG1	IGHV3-21	IGHJ3	0.287841	IGKV2-28	IGKJ2	0.0325815
YB14-228	2.1627	2.3485	2	IGHG1	IGHV1-69D	IGHJ4	0.110276	IGKV1D-39	IGKJ1	0.028133
YB14-229	0.1643	0.087	2	IGHG1	IGHV2-70	IGHJ4	0.216718	IGLV1-51	IGLJ1	0.188791
YB14-230	1.4455	0.0605	2	IGHG1	IGHV3-21	IGHJ6	0.0264423	IGLV3-25	IGLJ2	0.0467836
YB14-231	0.1298	0.0925	5	IGHG1	IGHV3-21	IGHJ4	0.0224439	IGLV2-11	IGLJ2	0.0353535
YB14-232	0.0856	/	1	IGHG1	IGHV3-33	IGHJ4	0.120301	IGKV1-33	IGKJ5	0.0282776
YB14-233	0.1535	0.0555	2	IGHG1	IGHV3-66	IGHJ5	0.121447	IGKV1D-39	IGKJ1	0.0153453
YB14-234	0.7087	0.0575	3	IGHG1	IGHV4-59	IGHJ4	0.0452261	IGLV2-14	IGLJ1	0.0229592
YB14-282	0.1485	0.0877	1	IGHG1	IGHV3-53	IGHJ3	0.04	IGLV3-25	IGLJ2	0.0467836
YB14-283	0.3025	0.9853	1	IGHG1	IGHV3-66	IGHJ4	0.138021	IGLV1-44	IGLJ3	0.0537084
YB14-284	0.2368	2.9583	2	IGHG1	IGHV3-33	IGHJ3	0.0481928	IGLV3-25	IGLJ3	0.0506667
YB14-285	0.1426	3.2386	2	IGHG1	IGHV2-5	IGHJ3	0.00245098	IGLV3-25	IGLJ2	0.0106667
Note: 1. Color shading represents potent binding antibody.
2. Cut off = 0.2
3. "/" : not detected
4. Bold of Abs are selected for next experiments.
