# Supplementary material for: Somatically hypermutated antibodies isolated from SARS-CoV-2 Delta infected patients cross-neutralize heterologous variants
Source: Nat Commun. 2023 Feb 24;14:1058. doi: 10.1038/s41467-023-36761-0 (PMC9951844; doi:10.1038/s41467-023-36761-0)
Supplement: Supplementary file 7 — Source Data [file 41467_2023_36761_MOESM7_ESM.xlsx]

## Sheet: Fig. 1d
Source data for Fig. 1d (The ratio of B cells with unmutated VH sequences).
Group	Sample	Proportion (%)
Delta-Infected	Y9	6.23229
Delta-Infected	Y12	7.81759
Delta-Infected	Y13	4.22078
Delta-Infected	Y14	5.85366
Non-vaccinated	W1	14.9123
Non-vaccinated	W2	8.57143
Non-vaccinated	W3	12.9691
Non-vaccinated	W4	12.3874
Non-vaccinated	W5	7.93814
Non-vaccinated	W6	7.57764

## Sheet: Fig. 1e & Supplementary Fig. 2b
Source data for Fig. 1e (Comparing percentage of 8 antibody isotypes between two groups) and Supplementary Fig. 2b (Proportion of 8 isotypes in each pooled sample).
Group	Sample	Isotype	Proportion (%)
Delta-Infected	Y9	IGHA1	10.6444
Delta-Infected	Y9	IGHA2	5.05967
Delta-Infected	Y9	IGHD	1.09785
Delta-Infected	Y9	IGHG1	10.0239
Delta-Infected	Y9	IGHG2	12.6492
Delta-Infected	Y9	IGHG3	2.52983
Delta-Infected	Y9	IGHG4	0.0477327
Delta-Infected	Y9	IGHM	57.9475
Delta-Infected	Y12	IGHA1	14.0753
Delta-Infected	Y12	IGHA2	5.56465
Delta-Infected	Y12	IGHD	0.327332
Delta-Infected	Y12	IGHG1	22.7496
Delta-Infected	Y12	IGHG2	9.98363
Delta-Infected	Y12	IGHG3	1.14566
Delta-Infected	Y12	IGHG4	0.490998
Delta-Infected	Y12	IGHM	45.6628
Delta-Infected	Y13	IGHA1	13.9344
Delta-Infected	Y13	IGHA2	5.40984
Delta-Infected	Y13	IGHD	0.163934
Delta-Infected	Y13	IGHG1	25.082
Delta-Infected	Y13	IGHG2	10.1639
Delta-Infected	Y13	IGHG3	6.22951
Delta-Infected	Y13	IGHG4	0.327869
Delta-Infected	Y13	IGHM	38.6885
Delta-Infected	Y14	IGHA1	18.1373
Delta-Infected	Y14	IGHA2	6.86275
Delta-Infected	Y14	IGHD	1.47059
Delta-Infected	Y14	IGHG1	16.1765
Delta-Infected	Y14	IGHG2	16.1765
Delta-Infected	Y14	IGHG3	1.96078
Delta-Infected	Y14	IGHG4	0.490196
Delta-Infected	Y14	IGHM	38.7255
Non-vaccinated	W1	IGHA1	7.89474
Non-vaccinated	W1	IGHA2	4.38596
Non-vaccinated	W1	IGHD	9.64912
Non-vaccinated	W1	IGHG1	5.26316
Non-vaccinated	W1	IGHG2	3.50877
Non-vaccinated	W1	IGHG3	0.877193
Non-vaccinated	W1	IGHM	68.4211
Non-vaccinated	W2	IGHA1	22.0588
Non-vaccinated	W2	IGHA2	2.94118
Non-vaccinated	W2	IGHD	10.2941
Non-vaccinated	W2	IGHG1	19.1176
Non-vaccinated	W2	IGHG2	7.35294
Non-vaccinated	W2	IGHG3	10.2941
Non-vaccinated	W2	IGHM	27.9412
Non-vaccinated	W3	IGHA1	37.0413
Non-vaccinated	W3	IGHA2	6.76606
Non-vaccinated	W3	IGHD	4.75917
Non-vaccinated	W3	IGHG1	4.52982
Non-vaccinated	W3	IGHG2	14.0482
Non-vaccinated	W3	IGHG3	1.37615
Non-vaccinated	W3	IGHM	31.4794
Non-vaccinated	W4	IGHA1	16.0633
Non-vaccinated	W4	IGHA2	9.50226
Non-vaccinated	W4	IGHD	2.48869
Non-vaccinated	W4	IGHG1	4.97738
Non-vaccinated	W4	IGHG2	8.1448
Non-vaccinated	W4	IGHG3	3.16742
Non-vaccinated	W4	IGHG4	0.452489
Non-vaccinated	W4	IGHM	55.2036
Non-vaccinated	W5	IGHA1	12.095
Non-vaccinated	W5	IGHA2	6.04752
Non-vaccinated	W5	IGHD	2.4838
Non-vaccinated	W5	IGHG1	8.7473
Non-vaccinated	W5	IGHG2	7.01944
Non-vaccinated	W5	IGHG3	1.61987
Non-vaccinated	W5	IGHG4	0.215983
Non-vaccinated	W5	IGHM	61.7711
Non-vaccinated	W6	IGHA1	9.89305
Non-vaccinated	W7	IGHA2	6.5508
Non-vaccinated	W8	IGHD	1.47059
Non-vaccinated	W9	IGHG1	5.48128
Non-vaccinated	W10	IGHG2	3.87701
Non-vaccinated	W11	IGHG3	0.534759
Non-vaccinated	W12	IGHM	72.1925

## Sheet: Fig. 1g & Supplementary Fig. 2c
Source data for Fig. 1g (SHM compared between binding mAbs and known mAbs) and Supplementary Fig. 2c (Proportion of mAbs with more than 5 SHM on VH sequences [mean value of known mAbs] for each V gene family).
V gene	Group	Proportion (%)
IGHV1-2	Binding mAb	100
IGHV1-24	Binding mAb	100
IGHV2-5	Binding mAb	71.4286
IGHV2-70	Binding mAb	0
IGHV3-23	Binding mAb	80
IGHV3-33	Binding mAb	80
IGHV3-53	Binding mAb	50
IGHV4-4	Binding mAb	100
IGHV3-21	Binding mAb	25
IGHV3-66	Binding mAb	66.6667
IGHV4-39	Binding mAb	100
IGHV4-59	Binding mAb	66.6667
IGHV5-51	Binding mAb	33.3333
IGHV6-1	Binding mAb	0
IGHV1-46	Binding mAb	100
IGHV1-69	Binding mAb	66.6667
IGHV3-15	Binding mAb	50
IGHV3-48	Binding mAb	100
IGHV4-34	Binding mAb	100
IGHV1-2	Known mAb	35.8779
IGHV2-70	Known mAb	8
IGHV3-66	Known mAb	34.715
IGHV3-23	Known mAb	52.7638
IGHV3-33	Known mAb	32.2034
IGHV3-21	Known mAb	37.8378
IGHV1-46	Known mAb	58.0645
IGHV4-59	Known mAb	49.5575
IGHV4-39	Known mAb	41.6667
IGHV3-48	Known mAb	45
IGHV3-53	Known mAb	32.9825
IGHV5-51	Known mAb	41.0959
IGHV3-15	Known mAb	41.6667
IGHV4-4	Known mAb	67.5
IGHV4-34	Known mAb	52.459
IGHV2-5	Known mAb	47.7273
IGHV1-24	Known mAb	19.4444
IGHV6-1	Known mAb	50
IGHV1-69	Known mAb	29.4118

## Sheet: Fig. 1i
Source data for Fig. 1i (Normalized [to binding of wildtype S1] binding affinities of identified cross-reactive mAbs towards SARS-CoV-2 variants and SARS-CoV-1 S1).
	YB9-102	YB9-112	YB9-120	YB12-187	YB12-195	YB12-197	YB12-202	YB12-203	YB13-208	YB13-209	YB13-216	YB13-217	YB13-221	YB9-258	YB12-266	YB12-267	YB12-269	YB12-274	YB13-275	YB13-281	YB13-291	YB13-292
WT S1	100	100	100	100	100	100	100	100	100	100	100	100	100	100	100	100	100	100	100	100	100	100
Alpha S1	90	109	112	112	115	124	112	97	127	93	112	89	114	124	99	109	120	123	129	112	121	122
Beta S1	130	97	130	127	25	81	104	93	136	126	140	134	127	125	58	100	104	139	146	109	141	109
Delta S1	100	94	93	96	90	96	87	75	98	98	96	95	91	112	101	105	97	139	113	99	121	103
Gamma S1	74	107	103	108	105	113	103	16	107	83	90	79	101	111	108	105	100	132	106	100	119	80
Kappa S1	88	146	143	153	160	188	173	84	190	87	110	97	184	115	107	119	113	114	123	115	108	106
Lambda S1	58	137	128	137	128	130	122	132	138	137	144	134	126	99	101	90	79	108	104	88	100	39
Mu RBD	18	95	43	98	85	110	101	70	106	111	126	116	95	98	100	102	92	122	106	102	119	103
Omicron BA.1 RBD	136	2	121	134	3	35	109	3	3	129	133	97	3	131	3	51	72	2	3	103	3	124
Omicron BA.1 S1+S2	134	1	141	135	1	30	109	2	2	116	126	55	1	105	1	37	69	1	1	114	2	112
SARS-CoV-1 S1	0	3	3	90	0	0	0	0	0	0	126	116	1	9	9	2	8	4	3	69	6	2

## Sheet: Fig. 2a
Source data for Fig. 2a (Neutralization of YB9-120, YB12-197, YB13-208, YB9-258, YB13-281, and YB13-292 IgGs towards Wildtype, Beta, Delta and Omicron BA.1 pseudoviruses).
YB9-120 (μg/ml)	Wildtype			Beta			Delta			Omicron BA.1
30	95.4383	95.2725	95.5713	95.3657	95.4463	95.2519	99.4191	99.128	98.2453	31.232	31.0536	34.7751
10	95.6037	94.6966	93.2101	96.1641	95.496	94.0814	99.3343	99.2651	98.3736	6.3182	10.3027	14.6083
3.33333	96.1928	93.081	96.3553	94.7474	93.749	96.711	99.4922	99.3733	98.6177	-0.028	3.0923	9.1384
1.11111	94.4932	96.3166	95.1615	94.4774	96.2796	96.0434	98.7861	99.2226	98.5002	7.7362	5.3905	48.5959
0.37037	92.2365	93.2403	95.465	93.4163	97.1564	92.9333	97.2676	98.3413	98.5842	30.5197	10.9701	35.12
0.123457	86.1189	87.9971	86.8517	80.092	81.9314	83.8554	92.6708	85.3898	88.9154	5.2266	-1.998	5.0561
0.041152	76.7696	52.1554	41.1741	12.0287	1.7054	6.5733	45.5258	43.1701	37.9863
0.013717	37.4473	30.6378	15.967	15.275	-0.761	-0.065
YB12-197 (μg/ml)	Wildtype			Beta			Delta			Omicron BA.1
30	99.2019	96.5382	98.3633	99.4524	99.6802	96.1816	99.524	99.8729	99.6087	99.7796	99.9494	99.4926
10	99.1451	97.5186	95.3949	98.6736	99.3816	99.0699	98.4369	99.4404	98.6069	99.5334	99.798	99.2438
3.33333	99.721	97.4333	98.9773	98.4353	99.7316	99.296	99.9236	99.1739	98.9537	99.0227	98.945	98.5106
1.11111	97.3333	97.5502	97.6031	97.2361	98.5721	98.3109	97.4962	99.4784	99.2249	95.5433	94.552	96.6662
0.37037	99.5457	94.1008	97.4924	96.5956	96.6234	96.8247	98.6946	99.8298	99.6157	78.4086	76.2062	81.7128
0.123457	89.6856	88.4448	89.4158	89.185	80.2966	87.1251	97.3999	98.3745	98.0281	56.1411	47.0906	51.2334
0.041152	62.7596	57.7698	52.3927	67.7722	64.0299	63.7857	78.754	65.7044	65.7766	27.9706	25.4839	21.9993
0.013717	38.5377	39.5474	36.1413	52.6436	41.2629	46.7342	54.2229	53.529	44.8484	22.9261	29.0119	28.6578
YB13-208 (μg/ml)	Wildtype			Beta			Delta			Omicron BA.1
30	99.2326	99.2032	99.1579	98.6585	99.1398	95.6112	99.8193	98.1968	99.5737	15.5868	5.7885	2.6106
10	98.2068	95.1346	99.3199	99.6423	99.7372	99.7937	99.0252	99.7987	99.4995	10.4567	5.0974	7.093
3.33333	96.0534	96.9857	89.1318	99.4965	99.94	98.5038	99.928	99.8391	99.4767	4.1493	7.798	8.7678
1.11111	96.4549	97.2571	94.3526	99.3566	99.0522	98.3636	99.9353	99.8975	99.4217	15.331	9.7071	44.3316
0.37037	94.611	94.6361	99.0157	99.4252	98.3312	99.4781	99.8756	99.8358	99.6946	6.0125	25.1065	16.7297
0.123457	97.6254	95.4518	95.6195	96.442	99.6289	99.7215	99.412	99.1301	98.9414	11.149	-2.347	7.8018
0.041152	70.0371	55.0062	53.5132	96.0225	94.2103	92.9626	95.9725	85.9089	86.0105
0.013717	22.4747	19.2805	13.2768	68.5341	31.263	34.5473	74.3968	48.4489	38.8108
0.004572				49.0681	51.6462	21.8273		35.7252	27.0393
YB9-258 (μg/ml)	Wildtype			Beta			Delta			Omicron BA.1
3.5	97.3636	93.6395	93.7417				97.2222	96.1432	93.5242	98.4977	99.7348	99.1877
1.16667	91.5497	87.0092	97.4705				98.9786	92.5702	98.2203	98.5405	99.5245	99.3275
0.388889	77.1452	86.3404	85.1368				95.5456	96.6229	92.4211	94.979	97.0762	95.7112
0.12963	7.9196	11.9615	23.0449				24.9151	35.1993	43.5775	72.6583	86.0448	82.1569
0.04321	22.7885	-22.011	-10.898				-13.462	11.345	22.6392	44.2115	45.5262	47.2453
0.014403	-4.639	-25.288	-17.027				-27.744	-9.513	13.5993	3.6795	17.8153	7.7483
10				95.4527	99.6954	91.9785
3.33333				99.3873	98.2215	95.3787
1.11111				99.4259	99.1834	98.62
0.37037				96.7085	98.6136	97.304
0.123457				86.7559	88.4842	89.3218
0.041152				54.7676	37.128	41.4093
YB13-281 (μg/ml)	Wildtype			Beta			Delta			Omicron BA.1
30	94.4022	89.9874	98.0077				99.1982	99.2431	99.7777	96.8552	98.827	98.1842
10	100.082	98.2216	93.5521	99.0719	95.4238	99.44	99.2017	98.5884	99.8383	86.4326	87.4162	90.0405
3.33333	99.2056	99.8664	96.2508	90.1227	93.9311	92.8576	99.9626	99.7193	99.4733	48.484	57.2622	62.7286
1.11111	82.8928	93.3934	89.0034	55.2952	77.7066	83.1406	97.078	98.0508	97.6739	29.8074	37.7811	41.3528
0.37037	64.5291	67.9774	62.3152	43.3822	59.5022	72.4761	71.7512	71.4868	77.9494	8.0074	31.0952	35.0406
0.123457	35.3388	33.5702	41.3402	28.3651	58.4498	41.2921	39.7932	27.6891	33.2992	4.4578	10.4601	17.208
0.041152	22.0158	-8.70587	6.28523	-43.437	37.1267	-30.684	0.382318		0.110976	9.76346	0.2783	8.20406
0.013717							0.34327		0.174926
YB13-292 (μg/ml)	Wildtype			Beta			Delta			Omicron BA.1
30	97.6486	88.561	98.622				89.2647	97.5274	96.3143	99.6935	99.0921	99.0478
10	96.6707	96.4186	96.2013	97.5755	92.9831	97.2697	94.6856	92.1947	97.5199	98.8765	99.3814	98.9341
3.33333	97.337	96.7189	98.6462	94.1293	96.5648	96.0955	98.8666	97.6796	91.914	98.1888	98.9902	97.2951
1.11111	97.2826	98.69	87.4419	87.4336	86.4386	78.0736	98.1119	93.1613	96.787	95.0182	95.2375	95.8964
0.37037	90.2234	93.6575	91.6994	80.5106	80.7473	79.0664	95.5608	97.4367	97.4106	88.7783	87.8578	90.0447
0.123457	64.5663	51.065	44.9626	58.7989	73.2338	55.5952	93.9607	94.0408	92.0072	73.8939	76.3982	72.0339
0.041152				-23.909	47.8903	2.8808	81.2773	83.0811	79.015	36.1087	29.035	32.2419
0.013717	27.8294	12.9488	17.0274				43.55	43.7364	45.3017	5.2906	-0.063	8.7517
0.004572	20.8328	20.2835	20.8668

## Sheet: Fig. 4d
Source data for Fig. 4d (Neutralization of wildtype, Beta, Delta and Omicron BA.1 pseudoviruses by YB13-292 and YB13-292 variants IgGs).
Wildtype	Antibody (μg/ml)	YB13-292				YB13-292-ΔIL				YB13-292-ΔSN				YB13-292-ΔSNIL				YB13-292 germline				YB13-292 like				YB13-292 like-ins
	0.00457247	7.3768	2.5678	11.4969	8.9255																					3.2045	14.3418	20.9547	8.9402
	0.0137174	-12.01	12.9809	16.552	18.7358	17.5439	19.7785	19.6939	16.6873					15.9171	19.3078	26.6517	28.9206	-17.077	12.1255	22.3506	20.1802	4.1428	24.3032	22.7027	12.9104	15.8127	35.0278	13.1097	3.3656
	0.0411523	26.4192	35.8711	32.4493	20.1291	33.3151	29.3919	38.6363	40.5679	31.9454	35.2116	42.8027	30.1963	29.8186	41.0261	39.688	42.1762	20.2723	25.8595	11.6383	15.1442	44.6571	43.2145	32.3123	20.4241	27.0276	36.2555	-1.9	30.7614
	0.123457	95.8248	97.3058	98.1625	97.9056	62.8137	59.7456	64.6269	53.5263	54.8008	60.0576	54.2714	61.5638	65.0475	72.1631	55.1424	63.256	21.3746	32.2562	43.022	37.3843	98.863	97.312	97.8259	98.2361	84.6714	97.2825	97.8539	93.7501
	0.37037	96.5584	98.8468	99.2036	99.3605	64.044	82.5819	83.8123	83.4801	70.5697	81.7567	80.1546	77.2336	77.4081	87.1462	81.2404	83.8942	44.8121	48.8528	50.7112		99.7237	100.125	99.2237	98.5534	93.8993	99.7469	93.4756	98.1299
	1.11111	96.9967	97.9625	97.4627	99.1329	95.3419	93.804	92.8721	93.7517	90.1976	90.9082	92.2827	94.3446	91.6244	93.1385	91.15	93.4756	58.9694	62.5659	62.4649	60.5441	98.0813	99.5132	95.8337	94.8074	99.4456	99.6619	97.7271	97.9329
	3.33333					96.0309	95.2343		94.9221	85.8077	94.4622	95.9901	92.34	98.6818	97.0483	92.6492	98.2626	72.6706	69.2063	73.4579	70.5745	98.233	90.6806	98.9698	95.6185
	10										98.5225	93.4267	96.4606
Beta	Antibody (μg/ml)	YB13-292				YB13-292-ΔIL				YB13-292-ΔSN				YB13-292-ΔSNIL				YB13-292 germline				YB13-292 like				YB13-292 like-ins
	0.00457247			-14.36	-18.27																						-14.95	4.11	-26.05
	0.0137174		-6.02	-1.64	1.82																						4.41	12.27	10.94
	0.0411523		20.34	22.67	29.16	-20.42	18.64	-17.71	-2.79	-15.93	0.06	-0.33	3.3	-49.74	-28.63	1.66	-11.24	-18.82	-2.27	-23.69	5.78	21.46	8.11	16.48	25.61		26.71	28.73	33.85
	0.123457	57.81	55.28	62	58.42	27.33	19.07	-8.9	-7.55	-16.36	23.36	19.02	28.53	-27.24	-0.36	12.54	8.04	-1.46	26.2	23.15	19.85	35.08	37.98	36.85	32.6	26.65	37.95	42.16	34.78
	0.37037	75.41	77.54	76.83	76.68	21.73	9.92	21.09	27.1	-10.21	25.33	29.55	50.28	-21.1	-0.7	23.49	29.7	18.69	40.97	24.38	14.06	41.59	43.54	36.3	34.35	49.31	54.83		57.92
	1.11111	86.43	87.32	89.16	89.47	22.28	17.37	11.05	14.35	-14.19	19.08	27.6	36.28	-20.04	10.47	15.51	19.81	47.19	51.05	37.15	13.76	40.1	48.37	53.83	34.71	65.55	73.11	74.36	69.84
	3.33333					40.9	18.87	21.4	-17.57	-27.24	17.65	23.21	37.38	-35.08	11	17.29	32.5	44.71	44.29	10.32	20.79	43.66	51.91	42.84	45.69
	10					26.07	23.68	-18.07	3.19	-26.01	-4.37	33.11	20.26	-37.69	-14.02	-19.14	7.49	13.37	24.44	-5.75	-18.01	68.13	66.5	65.91	63.1
Delta	Antibody (μg/ml)	YB13-292				YB13-292-ΔIL				YB13-292-ΔSN				YB13-292-ΔSNIL				YB13-292 germline				YB13-292 like				YB13-292 like-ins
	0.00152416																									-9.24	-1.12	-10.89	-12.02
	0.00457247	-22.18	4.72	18.62	14.91																					-2.07	8.26	5.43	22.68
	0.0137174	31.49	33.05	33.99	38.67																					41.87	48.91	54.49	54.95
	0.0411523	75.52	83.01	81.78	76.63	0.91	15.65	-4.38	9.53	-7.45	-8.29	9.25	3.44	9.18	5.36	8.01	4.31	-6.5	-3.89	-5.44	3.02	43.55	41.79	41.64	35.37	85.53	86.67	88.2	88.81
	0.123457	97.95	98.76	99.01	97.54	14.6	20.37	20.84	13.24	-9.31	3.64	13.06	15.15	7.24	9.34	14.19	17.23	4.95	1.11	-0.02	4.4	68.32	69.5	70.48	66.13	97.89	98.44	97.96	97.55
	0.37037	99.86	99.82	99.87	99.1	29.58	32.52	35.11	36.41	-3.31	14.92	25.73	19.51	20.25	27.53	34.75	21.53	7.02	-0.63	11.88	8.15	83.86	83.16	82.23	83.43	98.69	98.65	98.33	98.98
	1.11111	99.57	99.89	99.07	100.01	53.6	58.9	58.15	54.43	24.8	26.72	27.88	35.16	27.35	41.32	42.77	42.94	14.15	13.79	18.42	-4.79	92.08	93.17	92.02	91.84
	3.33333					84.38	84.23	81.94	81.36	55.63	53.94	65.95	62.65	67.79	68.27	71.58	71.08	16.96	19.49	2.39	2.5	97.65	95.37	97.09	96.81
	10					94.83	94.3	94.11	94.37	79.96	82.14	81.95	82.74	86.17	86.28	87.38	85.78	29.4	21.25	9.76	3.25	99.06	99.11	98.9	98.89
Omicron BA.1	Antibody (μg/ml)	YB13-292				YB13-292-ΔIL				YB13-292-ΔSN				YB13-292-ΔSNIL				YB13-292 germline				YB13-292 like				YB13-292 like-ins
	0.00457247	-36.6	-29.58	-7.59	-0.47																					1.91	4.22	19.92	-0.85
	0.0137174	0.37	3	14.74	10.82																					20.45	12.06	18.57	29.12
	0.0411523	34.51	42.5	51.64	40.77	10.3	0.74	18.21	-3.36	-10.01	13.99	16.02		4.91	12.45	30.43	19.98	9.67	12.96	11.95	13.31	3.51	10.32	3.09	19.99	44.18	54.96	46.89	37.05
	0.123457	71.12	73.7	75.74	71.87	14	14.69	14.76	10.51	1	5.2	10.13		-7.1	3.51	9.62	19.79	14.22	15.41	14.83	9.27	18.22	13.14	18.32	5.03	68.05	73.2	68.47	69.77
	0.37037	85.24	82.86	86.65	87.32	41.74	38.4	23.19	11.3	-3.66	14.88	13.92		-0.69	4.68	13.52	19.81	12.95	3.75	11.03	12.49		22.73	21.7	17.58	82.4	84.28	86.53	85.9
	1.11111	89.48	92.24	94.38	94.49	46.71	46	10.8	15.65	5.47	20.25	17.46		13.86	-2.63	11.78	20.16	9.61	9.08	1.61	8.34	46.9	34.1	32.32	32.89	92.16	92.78	91.35	92.6
	3.33333					48.61	11.37	12.43	16.26	9.11	16.23	20.62		12.54	14.65	31.4	22.46	22.86	19.45	12.84	18.46	54.68	67.09	57.19	65.55
	10					12.33	15.37	11.22	12.35	3.92	22.1	25.22		11.9	26.96	19.52	0.08	8.97	26.55	16.48	8.35	80.11	82.1	83.9	77.24

## Sheet: Supplementary Fig. 1b
Source data for Supplementary Fig. 1b (Binding responses of individual plasma with ELISA).
Sample pool	Patient (Pt)	ELISA(OD450)(Plasma was diluted 100 times)(Duplication)
		WT-RBD		Delta-RBD		Omicron BA.1-RBD
		Duplicate		Duplicate		Duplicate
W1#	Pt1	2.1332	2.6479	1.8142	1.9069	0.7124	1.0987
	Pt2	0.8863	2.1198	2.204	1.8728	0.3117	0.3456
W2#	Pt3	2.4453	2.3896	0.6252	0.9583	2.2006	1.6687
W4#	Pt5	2.6856	3.8766	2.1406	2.2411	1.0178	1.0016
W5#	Pt6	2.1259	3.1329	1.5696	1.779	0.7307	0.6176
W6#	Pt7	2.2983	3.121	2.2469	1.9818	1.5424	0.6927
	Pt8	2.087	2.3858	1.7751	2.5186	0.4753	1.1999
W7#	Pt9	1.7245	2.4422	1.7812	1.6528	0.5024	0.3538
	Pt10	3.0038	3.9531	2.6548	1.9709	1.0273	1.3434
	Pt11	2.8996	2.581	2.2367	2.5692	2.2123	2.2094
	Pt12	2.9965	3.374	2.0781	2.8699	2.747	1.5387
YB9#	Pt57	1.5403	2.9983	1.7956	1.3591	0.9973	1.0388
	Pt58×	2.6011	2.6039	2.2781	1.8851	0.9459	1.2529
	Pt59	1.9448	3.1283	1.2241	1.7379	1.3095	1.0084
YB12#	Pt77	3.4687	3.4148	2.9421	2.4104	2.5271	1.6554
	Pt78×	1.119	1.1178	2.2206	1.2993	0.5491	1.1222
	Pt79	3.2779	3.7	2.3024	2.0517	1.2929	1.1807
	Pt80	3.6236	4.1232	2.685	2.8071	2.5549	1.9374
YB13#	Pt81	3.0119	3.653	1.8274	2.0507	1.4731	1.9671
	Pt82	3.1083	3.6685	2.3401	2.5697	1.3587	1.5339
	Pt83	2.9932	3.597	2.7277	1.8396	1.5989	2.1499
	Pt84	4.0546	4.0788	2.5683	3.033	2.7176	2.529
YB14#	Pt85	3.5569	3.7848	2.6843	2.8399	2.5572	2.0606
	Pt86	2.4931	3.267	2.4466	2.1124	2.0864	1.7969
	Pt87	3.807	3.4495	2.49	2.7362	1.9881	1.6317
	Pt88	1.0042	1.0668	1.7567	1.1206	0.9889	0.6962

## Sheet: Supplementary Fig. 2f
Source data for Supplementary Fig. 2f (Mean expression levels of top marker genes for each cluster).
Gene name	C0	C1	C2	C3	C4	C5	C6	C7	C8
JCHAIN	5.95547	5.63735	2.57119	8.29683	180.817	0.909391	4.14726	2.74829	6.0773
TXNDC5	0.552455	0.679654	0.231547	1.05254	29.2252	0.201103	1.38173	0.717786	6.61056
MZB1	0.734854	0.693891	0.948878	0.906258	31.6482	0.686954	0.690287	1.06527	2.82387
FKBP11	0.174665	0.17577	0.186995	0.183276	6.63434	0.103669	0.314869	0.130429	0.49935
PRDM1	0.0726204	0.11954	0.0570451	0.149423	3.84455	0.109837	0.0102844	0.0326698	0.631309
TCL1A	0.571269	0.0674896	0.0797022	0.0311343	0.032759	0.00811898	0.0852199	12.4517	0.331318
IGHM	8.38598	3.33513	10.5671	1.80018	26.4595	11.4126	2.06596	10.8911	40.1591
CD1C	0.805901	0.524541	2.19108	0.4259	0.0656785	1.73204	0.77448	0.267008	0.677631
CRIP1	4.06672	7.85571	12.2316	23.2775	10.157	19.7036	20.1825	1.31602	1.05994
LINC01781	0.438305	1.49763	0.228386	1.13731	0.313697	0.241079	0.189191	0.124425	-0.0242331
IL4R	0.226663	0.369677	0.127405	0.178548	0.0534453	0.108183	2.20766	5.41716	1.05567
CRIP2	0.0967873	0.492315	0.437761	1.99812	0.0030062	0.435856	0.85983	0.00714243	0.0404333
JUN	15.5883	9.44625	11.3682	5.47838	6.9099	6.3717	5.86519	17.6489	6.92824
ACTG1	6.74554	9.97581	9.8288	16.4075	10.6611	9.96381	35.5439	5.55697	2.70399
FCER2	1.49354	1.10963	1.21896	0.616516	0.323641	0.135179	2.28283	6.5796	1.07591
S100A10	1.0954	2.4345	1.31179	6.94707	2.5982	1.42681	7.56277	0.527487	0.327296
DHRS9	0.00276549	0.0297433	0.0489266	0.0378691	0.0107035	0.559108	1.03866	0.00343915	0.475606
AHNAK	4.14231	4.94742	5.33786	8.56325	4.52368	5.12179	6.23661	1.92321	20.6937
PLD4	1.45269	1.21403	2.64022	0.533282	0.15744	3.52521	1.1157	1.61439	0.993393
NEAT1	1.7128	1.65236	2.84534	3.12088	7.56929	6.72824	2.92191	1.60717	30.1704
VPREB3	2.53074	2.14269	0.435934	0.575716	0.144553	0.0350382	2.26245	2.46165	0.275695
PLAC8	2.48116	1.87865	3.95773	2.18861	0.453333	5.45787	1.30399	1.78839	2.43338
ACTB	36.2024	45.2216	44.0281	58.6205	19.3058	51.9988	96.7412	37.112	9.67506
FGR	0.415527	0.336682	1.31365	0.531628	0.0478091	4.51209	0.960946	1.12073	0.491159
IFI30	1.09612	1.56443	2.28569	2.67291	1.2833	7.24627	5.26073	0.414303	1.78119
TMSB10	29.0801	29.2817	29.0155	40.6805	31.0954	20.4685	55.1106	39.8096	5.02683
DENND2C	0.00153148	-0.00148232	-1.9057e-06	-0.000142925	0.0980311	0.000161669	5.54158e-05	-0.000166687	0.363017
CIB1	1.51413	1.63447	3.29473	2.26228	0.601167	11.211	1.64966	1.27565	0.7944
ANXA2	0.911804	1.50366	1.64441	3.78131	3.32944	2.04609	2.90025	0.341555	1.31416
CXCR4	10.7411	6.95662	3.20514	3.02647	0.669195	1.00145	2.38996	15.6865	1.3939
JUNB	18.7188	9.41093	14.3151	6.16285	1.76962	9.83114	5.9806	13.8832	4.42294
CD69	6.2313	2.61729	3.33807	2.0491	0.480289	1.18255	2.39802	5.10134	1.89819
SELL	3.15415	3.62524	1.73584	3.65282	0.497524	0.665789	8.54032	4.89464	0.492477
TMEM238	0.18365	0.597712	0.253815	0.784799	0.63719	0.145349	0.615605	0.2585	0.0208273
NFKBIA	4.80823	4.9152	2.5152	4.35158	1.63326	1.17201	4.69651	4.83948	1.77698
ITGB2	0.627386	0.872598	1.56759	1.57133	0.532752	4.82398	2.76527	1.45841	0.504259
DUSP1	18.4478	11.1922	11.4791	6.34731	1.70495	10.1572	5.30626	18.0028	4.55423
GSTK1	1.31051	1.96276	1.54747	4.06447	1.08149	2.524	3.7711	1.69085	1.85272
LTB	18.4768	21.7372	18.4394	24.718	0.641702	7.45352	23.8172	14.2457	7.0308
TMSB4X	34.9955	39.2664	45.4741	51.6609	13.5797	74.0071	65.6104	40.81	6.70199
ANKRD36C	0.22742	0.279187	0.304133	0.262869	0.668923	0.339393	0.185839	0.361691	2.76158
OGT	0.915882	0.879465	1.32588	1.58834	2.90186	1.84097	1.39993	0.953068	9.46924
SYK	2.68236	1.77871	4.38333	2.11278	1.08313	6.35099	1.91592	1.54972	2.41289
ZNF318	0.59829	0.222893	0.362717	0.0881179	0.064599	0.431291	0.245948	2.51121	1.86187

## Sheet: Supplementary Fig. 10c-d
Source data for Supplementary Fig. 10c-d (Comparison of buried surface areas at L452 and F490 among different antibody groups).
mAb name	IGHV	BSA (Å)		Group
		L452	F490
DH1043	VH1-69	35.64	77.93	VH1-69
LY-CoV555	VH1-69	51.29	95.24	VH1-69
FC08	VH1-69	43.03	55.82	VH1-69
47D1	VH1-69	43.58	84.62	VH1-69
BG1-24	VH1-69	22.09	82.85	VH1-69
52	VH1-69	46.87	86.73	VH1-69
MW05	VH1-69	47.27	80.59	VH1-69
MW01	VH1-69	47.25	73.72	VH1-69
R1-32	VH1-69	39.15	66.67	VH1-69
S2D106	VH1-69	34.46	90.49	VH1-69
C548	VH1-69	31.52	77.24	VH1-69
C121	VH1-2	14.23	48.47	VH1-2
316	VH1-2	2.68	43.43	VH1-2
2-15	VH1-2	24.96	87.44	VH1-2
2-43	VH1-2	18.4	47.44	VH1-2
2-4	VH1-2	6.03	64.44	VH1-2
S2M11	VH1-2	12.54	59.59	VH1-2
CV05-163	VH1-2	26.15	121.51	VH1-2
REGN10989	VH1-2	8.35	55.4	VH1-2
BG7-15	VH1-18	13.19	21.12	Others
278	VH1-18	40.63	51.87	Others
C119	VH1-46	29.36	29.59	Others
BG7-20	VH1-8	19.41	66.09	Others
CT-P59	VH2-70	47.16	58.81	Others
CV07-270	VH3-11	46	57.23	Others
REGN10933	VH3-11	22.01	6.09	Others
P2C-1A3	VH3-11	7.71	40.53	Others
384	VH3-11	28.95	73.38	Others
BD-667	VH3-11	38.13	66.27	Others
PDI 215	VH3-11	34.95	71.41	Others
COV2-2130	VH3-15	26.1	45.38	Others
PDI 93	VH3-15	37.17	60.14	Others
BD-804	VH3-21	41.68	53.17	Others
YB13-292	VH3-21	53.35	87.7	Others
BD-368-2	VH3-23	27.78	66.25	Others
N-612-017	VH3-23	45.99	68.83	Others
C002	VH3-30	27.94	0	Others
P17	VH3-30	32.62	115.77	Others
75	VH3-30	19.76	25	Others
5A6	VH3-30	14.41	75.6	Others
S2L20	VH3-30	15.7	51.25	Others
nCoV617	VH3-30	44.84	98.92	Others
PR1077	VH3-33	4.84	75.82	Others
S2K146	VH3-43	13.72	42.23	Others
C144	VH3-53	4.18	62.36	Others
P2B-1A10	VH3-53	6.19	5.62	Others
C051	VH3-53	26.26	83.07	Others
S-B8	VH3-66	13.21	36.49	Others
DH1041	VH3-7	37.9	73.51	Others
1-57	VH3-72	46.81	60.85	Others
G32R7	VH3-9	18.24	49.86	Others
BD-744	VH3-9	28.43	6.86	Others
S-E6	VH4-31	0.17	12.36	Others
CA521	VH4-34	37.3	34.66	Others
PDI 210	VH4-34	1.34	8.14	Others
P2B-2F6	VH4-38-2	37.4	71.8	Others
WRAIR-2173	VH4-39	35.46	55.92	Others
P5A-1B9	VH4-59	28.45	59.36	Others
RBD-9G11	VH4-59	33.8	70.45	Others
P5A-2G7	VH4-61	23.41	52.52	Others
C110	VH5-51	26.19	50.43	Others
BD-23	VH7-4-1	8.01	67.64	Others
